# Supplementary material for: Multiple Infections, Nutrient Deficiencies, and Inflammation as Determinants of Anemia and Iron Status during Pregnancy: The MINDI Cohort
Source: Nutrients. 2024 Jun 2;16(11):1748. doi: 10.3390/nu16111748 (PMC11174717; doi:10.3390/nu16111748)
Supplement: Supplementary file 1 [file nutrients-16-01748-s001.zip]

Archive with 1 entries (1 files):
- nutrients-3008631-supplementary.pdf
